# Supplementary material for: Clinical dynamic visual acuity in patients with cerebellar ataxia and vestibulopathy
Source: PLoS One. 2021 Jul 29;16(7):e0255299. doi: 10.1371/journal.pone.0255299 (PMC8320895; doi:10.1371/journal.pone.0255299)
Supplement: S1 Dataset — (XLSX) [file pone.0255299.s001.xlsx]

## Sheet: dataset
ID number	diagnosis	age	gender	disease duration (years)	dynamic acuity 1Hz logMAR	dynamic acuity 2Hz logMAR	DVA score -2Hz	DVA score-1Hz	WR SCV °/s	WL SCV °/s	CL SCV °/s	CR SCV °/s	SCV (°/sec)-caloric irrigation	LA VOR gain	RA VOR gain	LL VOR gain	RL VOR gain	LP VOR gain	RP VOR gain	mean VOR gain	horizontal mean VOR	vertical mean VOR gain	SARA score	1/ gait	2/ stance	3/ sitting	4/ speech disturbance	5/ finger chase	6/ nose-finger test	7/ fast alternating hand movements	8/ heel-shin slide
1	ataxia no vestibulopathy	49	female	9	0.1	0.2	1	0	37	23	17	17	23.5	0.56	1.12	1.02	1.2	0.79	0.59	0.88	1.11	0.765	5.5	1	0	0	1	1	1	0.5	1
2	ataxia no vestibulopathy	67	female	3	0.4	0.5	5	4	26	28	22	23	24.75	0.8	0.85	0.98	0.86	0.59	0.58	0.776667	0.92	0.705	4	2	1	0	0	0	1	0	0
3	ataxia no vestibulopathy	58	female	3	0.2	0.3	3	2						0.78	1.1	0.82	0.99	0.82	0.7	0.868333	0.905	0.85	24	7	5	2	3	1	2	2	2
4	ataxia no vestibulopathy	47	male	5	0.5	0.5	4	4	37	24	8	12	20.25	0.88	1.13	0.92	1.19	0.66	0.78	0.926667	1.055	0.8625	20	6	2	1	3	1	2	2	3
5	ataxia no vestibulopathy	32	male	1	-0.1	0	1	0	48	37	22	30	34.25	0.89	0.84	0.94	0.93	1.1	0.91	0.935	0.935	0.935	1	0	0	0	0	0.5	0	1	0.5
6	ataxia no vestibulopathy	62	female	7	-0.1	0	1	0	14	41	49	46	37.5	0.77	1.1	0.82	1.01	0.97	0.64	0.885	0.915	0.87	10	2	1	0	2	1	2	1	1
7	ataxia no vestibulopathy	49	female	12	0	0.1	2	1	44	33	34	21	33	1.03	1.01	1.21	1.25	0.96	0.83	1.04833	1.23	0.9575	9	2	0	0	2	1	0.5	1.5	2
8	ataxia no vestibulopathy	66	female	7	0.2	0.5	4	1							1.15	0.96	1.11	0.33	0.61	0.832	1.035	0.696667	26	7	5	3	4	1	0	3	3
9	ataxia no vestibulopathy	43	male	1	0	0.1	3	2	24	41	25	18	27	1.05	0.98	0.86	0.93	0.67	0.93	0.903333	0.895	0.9075	6.5	1	0	0	0	1	1.5	1	2
10	ataxia no vestibulopathy	64	male	2	0.2	0.5	6	3	40	35	35	22	33	0.75	1.41	1.32	1.1	1.24	0.85	1.11167	1.21	1.0625	10.5	3	2	0	0	1.5	1.5	0.5	2
11	ataxia no vestibulopathy	83	female	20	0.7	1	4	1			18	18	18	1.02	1.07	1	1.2	0.73	0.26	0.88	1.1	0.77	19.5	6	5	1	1	1.5	1.5	1.5	2
12	ataxia no vestibulopathy	25	male	9	0	0.5	7	2	49	33	21	23	31.5	0.43	0.69	0.86	0.98	0.91	0.55	0.736667	0.92	0.645	9.5	2	2	0	1	1	1	0.5	2
13	ataxia no vestibulopathy	41	male	17	0.4	0.6	6	4	17	54	33	11	28.75	0.26	0.13	0.77	0.85	0.5	0.6	0.518333	0.81	0.3725	13	3	2	0	2	1	1	1.5	2.5
14	ataxia no vestibulopathy	49	male	6	0	0.1	1	0						0.75	0.83	0.99	1.1	0.69	0.8	0.86	1.045	0.7675	3.5	1	0	0	0	0.5	0	0	2
15	ataxia no vestibulopathy	64	female	6	0.5	0.7	3	1	37	46	24	18	31.25	0.73	1.11	1.29	1.32	1.02	0.88	1.05833	1.305	0.935	22.5	6	5	1	2	1.5	2.5	1.5	3
16	ataxia no vestibulopathy	75	male	8	0.7	0.9	3	1	32	30	23	13	24.5	0.91	1.01	1.15	1.29	0.92	0.72	1	1.22	0.89	5	2	1	0	0	0.5	0.5	0.5	0.5
17	ataxia no vestibulopathy	69	male	9	0	0.3	3	0	28	30	13	9	20	0.99	1.08	1.33	1.31	0.95	0.84	1.08333	1.32	0.965	9.5	3	2	0	0	1.5	1	1	1
18	ataxia no vestibulopathy	75	female	7	0.2	0.6	6	2	20	18	16	10	16	0.65	0.43	1.07	0.98	0.65	0.58	0.726667	1.025	0.5775	5	2	1	0	0	0.5	0.5	0.5	0.5
19	ataxia no vestibulopathy	71	female	2	0.2	0.4	3	1	48	36	25	20	32.25	0.97	0.8	1.03	1.17	0.86	1	0.971667	1.1	0.9075	9	3	2	0	1	0.5	0.5	1.5	0.5
20	ataxia no vestibulopathy	44	male	19	0	0.1	2	1	40	11	20	12	20.75	0.76	1.01	0.89	0.92	1.01	0.78	0.895	0.905	0.89	12.5	3	2	0	2	1	1.5	1	2
21	ataxia and vestibulopathy	32	male	4	0.6	0.8	6	4	11	11	14	8	11	0.2	0.22	0.23	0.26	0.39	0.28	0.263333	0.245	0.2725	15	4	3	1	2	1.5	1	0.5	2
22	ataxia and vestibulopathy	69	female	1	0	0.2	2	0	15	8	8	6	9.25	0.99	0.93	0.94	0.92	1.02	0.93	0.955	0.93	0.9675	7.5	2	1	0	0	1	2	0.5	1
23	ataxia and vestibulopathy	48	male	9	0.5	0.6	2	1	11	8	7	6	8	0.77	0.54	0.76	0.66	0.63	0.6	0.66	0.71	0.635	11	3	2	0	0	1	1.5	1.5	2
24	ataxia and vestibulopathy	54	male	19	0.6	0.9	6	3	11	13	8	8	10	0.92	0.96	0.95	0.74	0.57	0.63	0.795	0.845	0.77	13	3	3	0	2	1	1	0	3
25	ataxia and vestibulopathy	87	female	10	0.6	0.8	8	6	8	7	9	5	7.25	0.52	0.81	1.04	1.35	0.65	0.1	0.745	1.195	0.52	17	6	3	0	1	1	2	2	2
26	ataxia and vestibulopathy	69	male	7	0	0.1	1	0	6	21	15	8	12.5	0.83	1.2	1.3	1.46	1.13	0.85	1.12833	1.38	1.0025	15	3	2	1	3	1.5	1.5	1	2
27	ataxia and vestibulopathy	74	female	9	0.8	1	7	5	14	15	14	17	15	0.14	0.29	0.24	0.23	0.26	0.07	0.205	0.235	0.19	16	6	3	0	2	1	1	1	2
28	ataxia and vestibulopathy	78	male	8	0.8	0.9	7	6	8	8	9	9	8.5	0.14	0.4	0.12	0.17	0.23	0.17	0.205	0.145	0.235	12.5	3	3	0	1	1	1.5	1	2
29	ataxia and vestibulopathy	79	male	5	0.3	0.6	5	2	3	27	11	5	11.5	0.89	1.05	1.11	1.11	0.96	0.74	0.976667	1.11	0.91	7.5	3	2	0	0	1	1	0	0.5
30	ataxia and vestibulopathy	61	female	3	0.4	0.5	2	1	10	8	14	12	11	0.76	1.2	1.02	1.14	1.3	0.78	1.03333	1.08	1.01	6	2	1	0	1	1	0	1	0
31	ataxia and vestibulopathy	75	female	6	0.6	0.8	3	1	5	6	5	4	5	0.4	0.46	0.54	0.43	0.41	0.24	0.413333	0.485	0.3775	8.5	2	3	0	1	0.5	0.5	0.5	1
32	ataxia and vestibulopathy	84	female	5	0	0.2	2	0	5	5	5	5	5	0.73	0.95	0.57	0.64	0.61	0.63	0.688333	0.605	0.73	2	2	0	0	0	0	0	0	0
33	bilateral vestibulopathy	75	female	1	0.2	0.6	6	2	5	9	10	9	8.25	0.89	1.01	0.7	0.53	1.02	0.78	0.821667	0.615	0.925
34	bilateral vestibulopathy	62	male	24	0.2	0.7	7	2	3	4	3	3	3.25	0.48	0.64	0.54	0.73	0.47	0.45	0.551667	0.635	0.51
35	bilateral vestibulopathy	52	female	2	-0.1	0.2	4	1	7	9	7	10	8.25	0.34	0.53	0.48	0.39	0.4	0.29	0.405	0.435	0.39
36	bilateral vestibulopathy	45	male	6	0.1	0.3	5	3	6	3			4.5	0.37	0.93	0.24	0.6	0.49	0.57	0.533333	0.42	0.59
37	bilateral vestibulopathy	63	female	7	0.1	0.3	4	2	7	8	9	5	7.25	0.97	0.97	0.96	1.04	0.95	0.98	0.978333	1	0.9675
38	bilateral vestibulopathy	30	male	12	-0.2	0	2	0	4	4	6	2	4	0.38	0.74	0.61	0.88	0.64	0.58	0.638333	0.745	0.585
39	bilateral vestibulopathy	45	male	0.92	-0.1	0.7	9	1	3	6	2	6	4.25	0.26	0.76	0.19	0.32	0.4	0.38	0.385	0.255	0.45
40	bilateral vestibulopathy	78	female	3	0.5	0.6	7	6	18	9	4	7	9.5	0.69	0.86	0.54	0.75	0.52	0.55	0.651667	0.645	0.655
41	bilateral vestibulopathy	95	male	4	0.7	0.9	6	4	5	5	2	2	3.5	0.72	0.81	0.85	0.45	0.64	0.57	0.673333	0.65	0.685
42	bilateral vestibulopathy	29	male	0.42	0.3	0.6	7	4	3	4	2	1	2.5	0.76	0.83	0.54	0.61	0.58	0.56	0.646667	0.575	0.6825
43	bilateral vestibulopathy	73	male	4	0.1	0.5	6	2	7	11	6	6	7.5	0.91	0.86	0.98	0.87	0.58	0.54	0.79	0.925	0.7225
44	bilateral vestibulopathy	68	female	0.5	0.3	0.4	2	1	7	6	3	4	5	0.66	0.41	0.83	0.63	0.82	0.43	0.63	0.73	0.58
45	bilateral vestibulopathy	53	female	0.83	0.3	0.6	7	4						0.57	0.55	0.34	0.33	0.55	0.44	0.463333	0.335	0.5275
46	unilateral vestibulopathy	49	male	1	-0.2	-0.1	1	0	10	27	18	10	16.25	0.82	0.68	0.9	0.83	0.98	0.84	0.841667	0.865	0.83
47	unilateral vestibulopathy	50	female	0.42	0.4	0.6	2	0	7	25	8	4	11	0.82	0.53	1.16	0.42	0.95	1.04	0.82	0.79	0.835
48	unilateral vestibulopathy	69	female	1	0.5	0.5	1	1	20	35	13	11	19.75	0.93	0.85	0.94	1.07	0.92	0.85	0.926667	1.005	0.8875
49	unilateral vestibulopathy	56	male	0.17	0.1	0.1	1	1	17	21	17	11	16.5	0.97	0.19	0.51	0.73	1.07	0.76	0.705	0.62	0.7475
50	unilateral vestibulopathy	53	male	9	0.4	0.4	0	0	3	21	10	5	9.75	0.97	0.94	1.26	1	1	0.95	1.02	1.13	0.965
51	unilateral vestibulopathy	37	male	2	-0.1	0	1	0	3	27	23	4	14.25		0.67	0.85	0.72	0.68	0.39	0.662	0.785	0.58
52	unilateral vestibulopathy	66	female	0.5	0.3	0.5	3	1	6	26	9	12	13.25	0.89	0.63	0.79	0.47	0.8	0.37	0.658333	0.63	0.6725
53	unilateral vestibulopathy	53	male	0.25	0.8	1	5	3	9	21	8	6	11	0.87	0.6	0.95	0.56	0.92	0.9	0.8	0.755	0.8225
54	unilateral vestibulopathy	50	female	3	0	0	2	2	1	20	19	3	10.75	0.99	0.62	1.3	0.99	0.83	0.55	0.88	1.145	0.7475
55	unilateral vestibulopathy	64	female	2	0.6	0.7	3	2	61	13	5	20	24.75	0.74	0.79	0.73	1.01	0.95	0.88	0.85	0.87	0.84
56	unilateral vestibulopathy	34	female	1	-0.1	0	2	1	31	0	0	12	10.75	0.63	0.68	0.56	1.18	0.66	0.68	0.731667	0.87	0.6625
57	unilateral vestibulopathy	49	female	2	0	0.1	2	1	71	47	15	18	37.75	0.62	1.14	0.58	0.99	0.82	0.93	0.846667	0.785	0.8775
58	unilateral vestibulopathy	48	female	3	0	0	1	1	17	4	3	5	7.25	0.58	0.83	0.52	0.79	0.79	0.72	0.705	0.655	0.73
59	healthy	23	female		0	0	0	0						0.9	0.9	1.06	1.09	0.8	0.8	0.925	1.075	0.85
60	healthy	85	female		0.4	0.4	1	1						0.8	0.99	1.32	1.44	0.84	0.79	1.03	1.38	0.855
61	healthy	69	female		-0.1	0	1	0						1.11	0.97	1.11	1.18	1.04	1.11	1.08667	1.145	1.0575
62	healthy	28	female		0.3	0.3	0	0						0.9	0.94	1.06	0.95	0.62	0.6	0.845	1.005	0.765
63	healthy	25	female		-0.2	-0.2	0	0						1.07		1.24	1.12		1.03	1.115	1.18	1.05
64	healthy	76	female		-0.1	-0.1	0	0						0.8	1.05	1.11	1.28	0.91	0.78	0.988333	1.195	0.885
65	healthy	27	female		-0.2	-0.2	0	0						0.87	0.93	0.87	1	0.89	0.85	0.901667	0.935	0.885
66	healthy	76	female		0.5	0.5	1	1						0.95	1	1.16	1.19	1.08	1.06	1.07333	1.175	1.0225
67	healthy	24	female		-0.2	-0.2	0	0						0.83	0.84	1.18	1.17	0.83	0.8	0.941667	1.175	0.825
68	healthy	66	male		-0.1	-0.1	0	0						1.02	1.13	0.82	0.78	0.87	0.86	0.913333	0.8	0.97
69	healthy	55	male		0	0.1	1	0						0.9	1.04	0.93	1.03	1.01	0.87	0.963333	0.98	0.955
70	healthy	58	male		-0.1	0	1	0						0.74	0.8	0.82	0.87	0.82	0.52	0.761667	0.845	0.72
71	healthy	68	male		0	0.1	1	0						0.7	0.96	1.01	1.17	0.62	0.94	0.9	1.09	0.805
72	healthy	45	male		-0.1	-0.1	1	1						0.88	1.07	0.9	0.96	1.09	0.87	0.961667	0.93	0.9775
73	healthy	75	male		0.8	0.8	0	0						0.75	1.16	1.03	1.24	1.09	0.99	1.04333	1.135	0.9975
74	healthy	45	female		-0.2	-0.1	1	0						0.87	1.01	1	1.23	0.97	0.78	0.976667	1.115	0.9075
75	healthy	74	male		0.1	0.2	1	0						1.08	0.9	1.11	1.28	0.9	0.98	1.04167	1.195	0.965
76	healthy	31	male		-0.2	-0.2	0	0						0.99	1.07	1.03	1.1	0.98	0.86	1.005	1.065	0.975
77	healthy	47	male		0.4	0.5	1	0								0.86	0.9			0.88	0.88
78	healthy	43	male		0.5	0.5	1	1						0.88	0.89	0.88	0.94	1	0.91	0.916667	0.91	0.92
79	healthy	64	male		0.4	0.4	0	0						1.1	0.96	1.32	1.26	0.85	0.89	1.06333	1.29	0.95
